# Supplementary material for: The Roles of the Membrane-Anchored Glycoprotein RECK in Animal Development, Tumor Suppression, and Beyond
Source: Life (Basel). 2026 Jan 11;16(1):104. doi: 10.3390/life16010104 (PMC12842694; doi:10.3390/life16010104)
Supplement: Supplementary file 1 [file life-16-00104-s001.zip]

Archive with 1 entries (1 files):
- life-4048138-supplementary.pdf
